# Supplementary material for: Comparison of Reconstructive Materials in Paediatric Orbital Fractures: A Systematic Review
Source: Craniomaxillofac Trauma Reconstr. 2026 Feb 23;19(1):12. doi: 10.3390/cmtr19010012 (PMC13024892; doi:10.3390/cmtr19010012)
Supplement: Supplementary file 1 [file cmtr-19-00012-s001.zip]

Archive with 1 entries (1 files):
- cmtr-4077239-supplementary.pdf
